# Supplementary material for: Exploring tomato Solanum pennellii introgression lines for residual biomass and enzymatic digestibility traits
Source: BMC Genet. 2016 Apr 5;17:56. doi: 10.1186/s12863-016-0362-9 (PMC4820949; doi:10.1186/s12863-016-0362-9)
Supplement: Additional file 2: Table S3. — ANOVA analysis on phenotypic and chemical traits. Table S4. Protein families involved in the construction and modification processes of cell wall polysaccharides. Table S5. Tomato cell wall related proteins retrieved in S. pennelli genome region of selected introgression lines. Table S6. List of primers used in qPCR assay. (XLSX 55 kb) [file 12863_2016_362_MOESM2_ESM.xlsx]

## Sheet: Table S3
Table S3. ANOVA analysison phenotypic and chemical traits
Source of variation	d.f.	No. fruits per pt		Yield		Mean weight		Harvest index		Biomass		Leaf area
		mean square	F	mean square	F	mean square	F	mean square	F	mean square	F	mean square	F
Year	1	14.26	4,58 n.s.	3166	0,90 n.s.	28.04	6,63 n.s.	475	7,75 n.s.	2055	0,18 n.s.	98 · 105	6,24 n.s.
Error	3	3.11		3523		4.23		61.29		11703		15 · 105
Genotype	37	278.8	15,38 **	322666	12,37 **	439.39	21,26 **	959.77	11,7 **	366097	12,22 **	9129 · 105	41,12 **
Genotype x Year	37	18.13	1,55 n.s.	26096	1,62 n.s.	20.67	1,55 n.s.	82.03	1,51 n.s.	28966	1,58 n.s.	222 · 105	1,59 n.s.
Error	148	11.67		16143		13.36		54.27		18383		140 ·105
Source of variation	d.f.	Lignin		Cellulose		Crystalline cellulose		Hemicellulose		Pectin
		mean square	F	mean square	F	mean square	F	mean square	F	mean square	F
Year	1	4.49	16,9 n.s.	133.34	2,21 n.s.	1.08	2,25 n.s.	0.15	1,10 n.s.	0.54	1,31 n.s.
Error	3	0.27		60.42		0.48		0.14		0.41
Genotype	13	127.69	64,3 **	209.04	10,71 **	40.63	28,41 **	251.51	220,6 **	54.19	186.8 **
Genotype x Year	13	3.28	1,65 n.s.	19.52	1,55 n.s.	1.43	1,51 n.s.	1.14	1,54 n.s.	0.29	1,53 n.s.
Error	52	1.99		12.62		0.95		0.74		0.19

## Sheet: Table  S4
Table S4. List of term used for search gene functional categories involved in the construction and modification processes of cell walls polysaccharides.
1	1.3 xylosyltransferase
2	UTP glucose 1P uridylyltransferase
3	Sucrose synthase
4	Galactokinase
5	Alcohol dehydrogenase
6	GHMP kinase
7	Inositol 1P synthase
8	Inositol monophosphatase
9	Inositol oxygenase
10	L-Gal 1P phosphatase
11	UDP Glc dehydrogenase
12	UDP- GlcA decarboxylase
13	Galactosyltransferases
14	Galacturonic Acid kinase
15	4,6 keto reductase
16	GDP-Man pyrophosphorylase
17	GDP-Man 4,6 dehydratase
18	GDP-Man 3.5 epimerase
19	Kdo 3-deoxy-D-manno-octulosonic acid transferase-like protein
20	Cellulose synthase
21	Glycosyltransferase
22	Laccase
23	Peroxidase
24	MyB

## Sheet: Table S5
Table S5. Tomato cell wall related proteins retrieved in selected introgression lines 2-5, 2-6, 3-1, 3-2, 4-1 4-3, 6-2, 6-3,7-2, 9-3, 10-2, 10-3, 11-3, and 12-4
ITAG Id	Lenght (bp)	annotation
Solyc02g087070.2.1	3.73	Peroxidase family protein (AHRD V1 **-- Q1D1V4_MYXXD)%3B contains Interpro domain(s) IPR002007 Haem peroxidase%2C animal
Solyc02g087190.1.1	987	Peroxidase 65 (AHRD V1 **** B6TYF5_MAIZE)%3B contains Interpro domain(s) IPR002016 Haem peroxidase%2C plant/fungal/bacterial
Solyc02g087350.1.1	1.101	Glycosyltransferase (AHRD V1 ***- B9N4D7_POPTR)%3B contains Interpro domain(s) IPR002495 Glycosyl transferase%2C family 8
Solyc02g087960.2.1	1.565	MYB transcription factor (AHRD V1 **** Q9SN78_ARATH)%3B contains Interpro domain(s) IPR015495 Myb transcription factor
Solyc02g088190.2.1	2.35	MYB transcription factor (AHRD V1 *-** Q6R098_ARATH)%3B contains Interpro domain(s) IPR015495 Myb transcription factor
Solyc02g088630.2.1	4.844	Glycosyltransferase (AHRD V1 ***- B9IK47_POPTR)%3B contains Interpro domain(s) IPR002495 Glycosyl transferase%2C family 8
Solyc02g089190.1.1	903	MYB transcription factor (AHRD V1 **-* Q9LRU5_ARATH)%3B contains Interpro domain(s) IPR015495 Myb transcription factor
Solyc02g089440.2.1	2.773	Glycosyltransferase (AHRD V1 **-- B9NC17_POPTR)%3B contains Interpro domain(s) IPR002495 Glycosyl transferase%2C family 8
Solyc02g089640.2.1	3.266	Cellulose synthase-like C1-2 glycosyltransferase family 2 protein (AHRD V1 **** D8T077_SELML)
Solyc02g089880.2.1	1.474	Glycosyltransferase family GT8 protein (AHRD V1 ***- D0ECQ6_POPDE)%3B contains Interpro domain(s) IPR002495 Glycosyl transferase%2C family 8
Solyc02g090360.2.1	3.022	Laccase-22 (AHRD V1 **-- LAC22_ORYSJ)%3B contains Interpro domain(s) IPR001117 Multicopper oxidase%2C type 1
Solyc02g090400.2.1	2.297	Myb family transcription factor (AHRD V1 **-* D7LQI3_ARALY)%3B contains Interpro domain(s) IPR006447 Myb-like DNA-binding region%2C SHAQKYF class
Solyc02g090450.2.1	1.57	Peroxidase (AHRD V1 ***- Q58GF4_9ROSI)%3B contains Interpro domain(s) IPR002016 Haem peroxidase%2C plant/fungal/bacterial
Solyc02g090470.2.1	1.492	Peroxidase (AHRD V1 ***- Q58GF4_9ROSI)%3B contains Interpro domain(s) IPR002016 Haem peroxidase%2C plant/fungal/bacterial
Solyc02g091980.1.1	1.285	MYB transcription factor (AHRD V1 *-** Q9T066_ARATH)%3B contains Interpro domain(s) IPR015495 Myb transcription factor
Solyc02g092580.2.1	2.542	Peroxidase (AHRD V1 **** A0S5Z4_SESIN)%3B contains Interpro domain(s) IPR002016 Haem peroxidase%2C plant/fungal/bacterial
Solyc02g014140.1.1	1.398	Galactosyltransferase-like protein (Fragment) (AHRD V1 **-- D8RAJ4_SELML)%3B contains Interpro domain(s) IPR004263 Exostosin-like
Solyc02g032830.1.1	1.484	Peroxidase (AHRD V1 ***- D4NYR0_9ROSI)%3B contains Interpro domain(s) IPR000823 Plant peroxidase
Solyc02g036370.2.1	2.67	MYB transcription factor (Fragment) (AHRD V1 **-* A1DR85_CATRO)%3B contains Interpro domain(s) IPR006447 Myb-like DNA-binding region%2C SHAQKYF class
Solyc02g062510.2.1	2.292	Peroxidase (AHRD V1 ***- Q0ZA68_9ROSI)%3B contains Interpro domain(s) IPR002016 Haem peroxidase%2C plant/fungal/bacterial
Solyc02g062650.2.1	2.336	Laccase (AHRD V1 ***- Q9AUI0_PINTA)%3B contains Interpro domain(s) IPR017761 Laccase
Solyc02g062660.2.1	373	Laccase (AHRD V1 ***- Q9AUI0_PINTA)%3B contains Interpro domain(s) IPR011707 Multicopper oxidase%2C type 3
Solyc02g064970.2.1	1.926	Peroxidase (AHRD V1 **** Q43499_SOLLC)%3B contains Interpro domain(s) IPR002016 Haem peroxidase%2C plant/fungal/bacterial
Solyc02g065170.2.1	3.931	Laccase-22 (AHRD V1 **-- LAC22_ORYSJ)%3B contains Interpro domain(s) IPR001117 Multicopper oxidase%2C type 1
Solyc02g065530.2.1	1.321	Glycosyltransferase family GT8 protein (AHRD V1 ***- D0ECQ6_POPDE)%3B contains Interpro domain(s) IPR002495 Glycosyl transferase%2C family 8
Solyc02g066960.2.1	1.969	UDP-glycosyltransferase (AHRD V1 **** D7KLQ4_ARALY)%3B contains Interpro domain(s) IPR002213 UDP-glucuronosyl/UDP-glucosyltransferase
Solyc02g067060.2.1	5.373	Glycosyltransferase (AHRD V1 ***- B9IK47_POPTR)%3B contains Interpro domain(s) IPR002495 Glycosyl transferase%2C family 8
Solyc02g067080.2.1	1.781	UDP-D-glucose dehydrogenase (AHRD V1 ***- D2WK25_GOSHI)%3B contains Interpro domain(s) IPR014028 UDP-glucose/GDP-mannose dehydrogenase%2C dimerisation and substrate-binding
Solyc02g067340.2.1	3.011	MYB transcription factor (AHRD V1 **-* Q9SN78_ARATH)%3B contains Interpro domain(s) IPR015495 Myb transcription factor
Solyc02g067760.2.1	3.616	MYB transcription factor (AHRD V1 **** B8YIB6_MIRJA)%3B contains Interpro domain(s) IPR015495 Myb transcription factor
Solyc02g069010.2.1	7.595	Inositol monophosphatase family protein (AHRD V1 **** D7KK98_ARALY)%3B contains Interpro domain(s) IPR000760 Inositol monophosphatase
Solyc02g072240.2.1	4.664	Cellulose synthase (AHRD V1 **** Q6J8W9_9ROSI)%3B contains Interpro domain(s) IPR005150 Cellulose synthase
Solyc02g077300.1.1	1.994	Peroxidase 73 (AHRD V1 **** B6U0T8_MAIZE)%3B contains Interpro domain(s) IPR002016 Haem peroxidase%2C plant/fungal/bacterial
Solyc02g079280.2.1	1.442	MYB transcription factor (AHRD V1 **-* Q9LDR8_ARATH)%3B contains Interpro domain(s) IPR015495 Myb transcription factor
Solyc02g079500.2.1	2.46	Peroxidase (AHRD V1 **** Q50LG4_TOBAC)%3B contains Interpro domain(s) IPR019793 Peroxidases heam-ligand binding site IPR019794 Peroxidase%2C active site IPR002016 Haem peroxidase%2C plant/fungal/bacterial
Solyc02g079510.2.1	2.393	Peroxidase (AHRD V1 **** Q50LG4_TOBAC)%3B contains Interpro domain(s) IPR019793 Peroxidases heam-ligand binding site IPR019794 Peroxidase%2C active site IPR002016 Haem peroxidase%2C plant/fungal/bacterial
Solyc02g080530.2.1	1.693	Peroxidase (AHRD V1 **** C7DYB2_9ERIC)%3B contains Interpro domain(s) IPR002016 Haem peroxidase%2C plant/fungal/bacterial
Solyc02g080670.2.1	3.874	Laccase-22 (AHRD V1 **-- LAC22_ORYSJ)%3B contains Interpro domain(s) IPR001117 Multicopper oxidase%2C type 1
Solyc02g080680.1.1	1.66	Myb family transcription factor (AHRD V1 *-*- D7LIV0_ARALY)
Solyc02g080710.1.1	2.163	Myb family transcription factor (AHRD V1 *--- D7LIV0_ARALY)%3B contains Interpro domain(s) IPR006447 Myb-like DNA-binding region%2C SHAQKYF class
Solyc02g080720.1.1	2.057	Myb family transcription factor (AHRD V1 *--- D7LIV0_ARALY)%3B contains Interpro domain(s) IPR006447 Myb-like DNA-binding region%2C SHAQKYF class
Solyc02g080730.1.1	1.543	Myb family transcription factor (AHRD V1 *--- D7LIV0_ARALY)%3B contains Interpro domain(s) IPR006447 Myb-like DNA-binding region%2C SHAQKYF class
Solyc02g080740.1.1	1.586	Myb family transcription factor (AHRD V1 *--- D7LIV0_ARALY)%3B contains Interpro domain(s) IPR006447 Myb-like DNA-binding region%2C SHAQKYF class
Solyc02g080860.1.1	2.046	Myb family transcription factor (AHRD V1 *--- D7LIV0_ARALY)%3B contains Interpro domain(s) IPR006447 Myb-like DNA-binding region%2C SHAQKYF class
Solyc02g081300.2.1	4.288	Sucrose synthase (AHRD V1 **** Q9FHU4_ARATH)%3B contains Interpro domain(s) IPR012820 Sucrose synthase%2C plants and cyanobacteria
Solyc02g082090.2.1	2.221	Peroxidase (AHRD V1 **** Q5W5I3_PICAB)%3B contains Interpro domain(s) IPR002016 Haem peroxidase%2C plant/fungal/bacterial
Solyc02g082380.1.1	839	MYB transcription factor (AHRD V1 *-*- Q9FNN6_ARATH)%3B contains Interpro domain(s) IPR006447 Myb-like DNA-binding region%2C SHAQKYF class
Solyc02g082390.1.1	1.014	MYB transcription factor (AHRD V1 **** Q9FNN6_ARATH)%3B contains Interpro domain(s) IPR006447 Myb-like DNA-binding region%2C SHAQKYF class
Solyc02g083480.2.1	1.498	Peroxidase (AHRD V1 ***- A9PGX3_POPTR)%3B contains Interpro domain(s) IPR002016 Haem peroxidase%2C plant/fungal/bacterial
Solyc02g083490.2.1	1.358	Peroxidase (AHRD V1 **** A9PGX3_POPTR)%3B contains Interpro domain(s) IPR002016 Haem peroxidase%2C plant/fungal/bacterial
Solyc02g084210.1.1	1.086	GDP-mannose 4 6-dehydratase (AHRD V1 **** B7XH28_NICBE)%3B contains Interpro domain(s) IPR006368 GDP-mannose 4%2C6-dehydratase
Solyc02g084780.2.1	1.821	Peroxidase (AHRD V1 ***- Q0ZA68_9ROSI)%3B contains Interpro domain(s) IPR002016 Haem peroxidase%2C plant/fungal/bacterial
Solyc02g084790.2.1	1.701	Peroxidase (AHRD V1 ***- Q0ZA68_9ROSI)%3B contains Interpro domain(s) IPR002016 Haem peroxidase%2C plant/fungal/bacterial
Solyc02g084800.2.1	1.366	Peroxidase (AHRD V1 ***- Q0ZA68_9ROSI)%3B contains Interpro domain(s) IPR002016 Haem peroxidase%2C plant/fungal/bacterial
Solyc02g085110.2.1	2.322	Laccase (AHRD V1 ***- Q9AUI0_PINTA)%3B contains Interpro domain(s) IPR017761 Laccase
Solyc02g085120.2.1	2.455	Laccase (AHRD V1 ***- Q9AUI0_PINTA)%3B contains Interpro domain(s) IPR017761 Laccase
Solyc02g085930.2.1	3.571	Peroxidase (AHRD V1 **** Q0ZA68_9ROSI)%3B contains Interpro domain(s) IPR002016 Haem peroxidase%2C plant/fungal/bacterial
Solyc02g086690.2.1	2.618	MYB transcription factor (AHRD V1 ***- Q9SPG9_ARATH)%3B contains Interpro domain(s) IPR015495 Myb transcription factor
Solyc02g087070.2.1	3.73	Peroxidase family protein (AHRD V1 **-- Q1D1V4_MYXXD)%3B contains Interpro domain(s) IPR002007 Haem peroxidase%2C animal
Solyc02g087190.1.1	987	Peroxidase 65 (AHRD V1 **** B6TYF5_MAIZE)%3B contains Interpro domain(s) IPR002016 Haem peroxidase%2C plant/fungal/bacterial
Solyc02g087350.1.1	1.101	Glycosyltransferase (AHRD V1 ***- B9N4D7_POPTR)%3B contains Interpro domain(s) IPR002495 Glycosyl transferase%2C family 8
Solyc02g087960.2.1	1.565	MYB transcription factor (AHRD V1 **** Q9SN78_ARATH)%3B contains Interpro domain(s) IPR015495 Myb transcription factor
Solyc02g088190.2.1	2.35	MYB transcription factor (AHRD V1 *-** Q6R098_ARATH)%3B contains Interpro domain(s) IPR015495 Myb transcription factor
Solyc02g088630.2.1	4.844	Glycosyltransferase (AHRD V1 ***- B9IK47_POPTR)%3B contains Interpro domain(s) IPR002495 Glycosyl transferase%2C family 8
Solyc02g089190.1.1	903	MYB transcription factor (AHRD V1 **-* Q9LRU5_ARATH)%3B contains Interpro domain(s) IPR015495 Myb transcription factor
Solyc02g089440.2.1	2.773	Glycosyltransferase (AHRD V1 **-- B9NC17_POPTR)%3B contains Interpro domain(s) IPR002495 Glycosyl transferase%2C family 8
Solyc02g089640.2.1	3.266	Cellulose synthase-like C1-2 glycosyltransferase family 2 protein (AHRD V1 **** D8T077_SELML)
Solyc02g089880.2.1	1.474	Glycosyltransferase family GT8 protein (AHRD V1 ***- D0ECQ6_POPDE)%3B contains Interpro domain(s) IPR002495 Glycosyl transferase%2C family 8
Solyc02g090360.2.1	3.022	Laccase-22 (AHRD V1 **-- LAC22_ORYSJ)%3B contains Interpro domain(s) IPR001117 Multicopper oxidase%2C type 1
Solyc02g090400.2.1	2.297	Myb family transcription factor (AHRD V1 **-* D7LQI3_ARALY)%3B contains Interpro domain(s) IPR006447 Myb-like DNA-binding region%2C SHAQKYF class
Solyc02g090450.2.1	1.57	Peroxidase (AHRD V1 ***- Q58GF4_9ROSI)%3B contains Interpro domain(s) IPR002016 Haem peroxidase%2C plant/fungal/bacterial
Solyc02g090470.2.1	1.492	Peroxidase (AHRD V1 ***- Q58GF4_9ROSI)%3B contains Interpro domain(s) IPR002016 Haem peroxidase%2C plant/fungal/bacterial
Solyc02g091980.1.1	1.285	MYB transcription factor (AHRD V1 *-** Q9T066_ARATH)%3B contains Interpro domain(s) IPR015495 Myb transcription factor
Solyc02g092580.2.1	2.542	Peroxidase (AHRD V1 **** A0S5Z4_SESIN)%3B contains Interpro domain(s) IPR002016 Haem peroxidase%2C plant/fungal/bacterial
Solyc02g092930.1.1	1.086	MYB transcription factor (AHRD V1 **** A3F8D7_CAPAN)%3B contains Interpro domain(s) IPR015495 Myb transcription factor
Solyc02g093440.2.1	3.392	GHMP kinase family protein (AHRD V1 ***- D7L9M7_ARALY)%3B contains Interpro domain(s) IPR014721 Ribosomal protein S5 domain 2-type fold
Solyc02g093740.2.1	1.254	MYB transcription factor (AHRD V1 *-** Q9LY95_ARATH)%3B contains Interpro domain(s) IPR015495 Myb transcription factor
Solyc02g094180.2.1	1.669	Peroxidase 1 (AHRD V1 **** Q84UA9_ARTAN)%3B contains Interpro domain(s) IPR002016 Haem peroxidase%2C plant/fungal/bacterial
Solyc02g087070.2.1	3.73	Peroxidase family protein (AHRD V1 **-- Q1D1V4_MYXXD)%3B contains Interpro domain(s) IPR002007 Haem peroxidase%2C animal
Solyc02g087190.1.1	987	Peroxidase 65 (AHRD V1 **** B6TYF5_MAIZE)%3B contains Interpro domain(s) IPR002016 Haem peroxidase%2C plant/fungal/bacterial
Solyc02g087350.1.1	1.101	Glycosyltransferase (AHRD V1 ***- B9N4D7_POPTR)%3B contains Interpro domain(s) IPR002495 Glycosyl transferase%2C family 8
Solyc02g087960.2.1	1.565	MYB transcription factor (AHRD V1 **** Q9SN78_ARATH)%3B contains Interpro domain(s) IPR015495 Myb transcription factor
Solyc02g088190.2.1	2.35	MYB transcription factor (AHRD V1 *-** Q6R098_ARATH)%3B contains Interpro domain(s) IPR015495 Myb transcription factor
Solyc02g088630.2.1	4.844	Glycosyltransferase (AHRD V1 ***- B9IK47_POPTR)%3B contains Interpro domain(s) IPR002495 Glycosyl transferase%2C family 8
Solyc02g089190.1.1	903	MYB transcription factor (AHRD V1 **-* Q9LRU5_ARATH)%3B contains Interpro domain(s) IPR015495 Myb transcription factor
Solyc02g089440.2.1	2.773	Glycosyltransferase (AHRD V1 **-- B9NC17_POPTR)%3B contains Interpro domain(s) IPR002495 Glycosyl transferase%2C family 8
Solyc02g089640.2.1	3.266	Cellulose synthase-like C1-2 glycosyltransferase family 2 protein (AHRD V1 **** D8T077_SELML)
Solyc02g089880.2.1	1.474	Glycosyltransferase family GT8 protein (AHRD V1 ***- D0ECQ6_POPDE)%3B contains Interpro domain(s) IPR002495 Glycosyl transferase%2C family 8
Solyc02g090360.2.1	3.022	Laccase-22 (AHRD V1 **-- LAC22_ORYSJ)%3B contains Interpro domain(s) IPR001117 Multicopper oxidase%2C type 1
Solyc02g090400.2.1	2.297	Myb family transcription factor (AHRD V1 **-* D7LQI3_ARALY)%3B contains Interpro domain(s) IPR006447 Myb-like DNA-binding region%2C SHAQKYF class
Solyc02g090450.2.1	1.57	Peroxidase (AHRD V1 ***- Q58GF4_9ROSI)%3B contains Interpro domain(s) IPR002016 Haem peroxidase%2C plant/fungal/bacterial
Solyc02g090470.2.1	1.492	Peroxidase (AHRD V1 ***- Q58GF4_9ROSI)%3B contains Interpro domain(s) IPR002016 Haem peroxidase%2C plant/fungal/bacterial
Solyc02g091980.1.1	1.285	MYB transcription factor (AHRD V1 *-** Q9T066_ARATH)%3B contains Interpro domain(s) IPR015495 Myb transcription factor
Solyc02g092580.2.1	2.542	Peroxidase (AHRD V1 **** A0S5Z4_SESIN)%3B contains Interpro domain(s) IPR002016 Haem peroxidase%2C plant/fungal/bacterial
Solyc03g025380.2.1	2.515	Peroxidase (AHRD V1 ***- Q58GF4_9ROSI)%3B contains Interpro domain(s) IPR002016 Haem peroxidase%2C plant/fungal/bacterial
Solyc03g025760.2.1	4.381	Glycosyltransferase CAZy family GT90 (Fragment) (AHRD V1 **-- D8RT95_SELML)%3B contains Interpro domain(s) IPR008539 Protein of unknown function DUF821%2C CAP10-like
Solyc03g025770.2.1	4.76	Glycosyltransferase CAZy family GT90 (Fragment) (AHRD V1 **-- D8RT95_SELML)%3B contains Interpro domain(s) IPR008539 Protein of unknown function DUF821%2C CAP10-like
Solyc03g025780.2.1	3.785	Glycosyltransferase CAZy family GT90 (Fragment) (AHRD V1 **-- D8SQN9_SELML)%3B contains Interpro domain(s) IPR008539 Protein of unknown function DUF821%2C CAP10-like
Solyc03g025870.2.1	2.757	MYB transcription factor (AHRD V1 **-* Q9LTJ5_ARATH)%3B contains Interpro domain(s) IPR015495 Myb transcription factor
Solyc03g033690.1.1	2.385	Peroxidase (AHRD V1 ***- Q0ZA68_9ROSI)%3B contains Interpro domain(s) IPR002016 Haem peroxidase%2C plant/fungal/bacterial
Solyc03g033700.1.1	600	Peroxidase (AHRD V1 ***- Q0ZA68_9ROSI)%3B contains Interpro domain(s) IPR002016 Haem peroxidase%2C plant/fungal/bacterial
Solyc03g033710.2.1	3.009	Peroxidase (AHRD V1 ***- Q0ZA68_9ROSI)%3B contains Interpro domain(s) IPR002016 Haem peroxidase%2C plant/fungal/bacterial
Solyc03g044100.2.1	2.814	Peroxidase 5 (AHRD V1 **** B6E500_LITCN)%3B contains Interpro domain(s) IPR002016 Haem peroxidase%2C plant/fungal/bacterial
Solyc03g044200.2.1	3.162	Alcohol dehydrogenase (AHRD V1 **** Q43169_SOLTU)%3B contains Interpro domain(s) IPR002085 Alcohol dehydrogenase superfamily%2C zinc-containing
Solyc03g044890.1.1	798	L-galactose-1-phosphate phosphatase 3
Solyc03g071520.1.1	1.247	Galactosyltransferase family (AHRD V1 *-*- B6SXL2_MAIZE)%3B contains Interpro domain(s) IPR001079 Galectin%2C carbohydrate recognition domain
Solyc04g014800.2.1	3.919	L-galactose-1-phosphate phosphatase 2
Solyc04g015270.2.1	5.406	Glycosyltransferase (AHRD V1 **-- B9HBZ3_POPTR)%3B contains Interpro domain(s) IPR002495 Glycosyl transferase%2C family 8
Solyc04g015290.2.1	5.856	Myb family transcription factor (AHRD V1 **-* D7L484_ARALY)%3B contains Interpro domain(s) IPR006447 Myb-like DNA-binding region%2C SHAQKYF class
Solyc04g016180.2.1	2.427	Glycosyltransferase (AHRD V1 ***- Q5QPZ6_MEDTR)%3B contains Interpro domain(s) IPR007657 Glycosyltransferase AER61%2C uncharacterised
Solyc04g016190.1.1	1.404	Glucosyltransferase (AHRD V1 *-** D7URL8_9LAMI)%3B contains Interpro domain(s) IPR002213 UDP-glucuronosyl/UDP-glucosyltransferase
Solyc04g049740.1.1	393	MYB transcription factor (AHRD V1 **** A3F8D7_CAPAN)%3B contains Interpro domain(s) IPR015495 Myb transcription factor
Solyc04g050000.1.1	573	MYB transcription factor (AHRD V1 ***- A3F8D7_CAPAN)%3B contains Interpro domain(s) IPR015495 Myb transcription factor
Solyc04g050070.1.1	3.179	Myb family transcription factor (AHRD V1 **-* D7M706_ARALY)%3B contains Interpro domain(s) IPR006447 Myb-like DNA-binding region%2C SHAQKYF class
Solyc04g050080.1.1	246	MYB transcription factor (AHRD V1 ***- O23160_ARATH)%3B contains Interpro domain(s) IPR015495 Myb transcription factor
Solyc04g050090.1.1	321	MYB transcription factor (AHRD V1 ***- A3F8D7_CAPAN)%3B contains Interpro domain(s) IPR015495 Myb transcription factor
Solyc04g050100.1.1	308	MYB transcription factor (AHRD V1 ***- A3F8D7_CAPAN)%3B contains Interpro domain(s) IPR015495 Myb transcription factor
Solyc04g050860.1.1	2.141	Inositol-1-phosphate synthase (AHRD V1 ***- B6V6K9_ORYCO)%3B contains Interpro domain(s) IPR002587 Myo-inositol-1-phosphate synthase
Solyc04g054660.1.1	1.084	Laccase (AHRD V1 ***- B9HHK7_POPTR)%3B contains Interpro domain(s) IPR008972 Cupredoxin
Solyc04g054690.2.1	2.445	Laccase 1a (AHRD V1 ***- B9IG56_POPTR)%3B contains Interpro domain(s) IPR017760 L-ascorbate oxidase%2C plants
Solyc04g056310.2.1	1.691	MYB transcription factor (AHRD V1 **-- Q9SBF3_ARATH)%3B contains Interpro domain(s) IPR015495 Myb transcription factor
Solyc04g056420.1.1	1.21	Peroxidase (AHRD V1 **** Q07445_SOLLC)%3B contains Interpro domain(s) IPR010255 Haem peroxidase
Solyc04g058000.1.1	1.535	Laccase (AHRD V1 ***- Q38757_ACEPS)%3B contains Interpro domain(s) IPR001117 Multicopper oxidase%2C type 1
Solyc04g058040.1.1	871	Laccase (AHRD V1 ***- Q9AUI3_PINTA)%3B contains Interpro domain(s) IPR011707 Multicopper oxidase%2C type 3
Solyc04g064490.2.1	9.069	Glycosyltransferase (AHRD V1 ***- B9N4D7_POPTR)%3B contains Interpro domain(s) IPR002495 Glycosyl transferase%2C family 8
Solyc04g064540.2.1	2.226	MYB transcription factor (AHRD V1 *-*- B9I4W4_POPTR)%3B contains Interpro domain(s) IPR015495 Myb transcription factor
Solyc04g064690.2.1	3.714	Peroxidase (AHRD V1 **** Q5K4K5_GOSHI)%3B contains Interpro domain(s) IPR002016 Haem peroxidase%2C plant/fungal/bacterial
Solyc04g064710.2.1	3.034	Alcohol dehydrogenase 2 (AHRD V1 **** Q9FZ01_VITVI)%3B contains Interpro domain(s) IPR002085 Alcohol dehydrogenase superfamily%2C zinc-containing
Solyc04g071650.2.1	6.704	Cellulose synthase (AHRD V1 **** B9GTH4_POPTR)%3B contains Interpro domain(s) IPR005150 Cellulose synthase
Solyc04g071890.2.1	2.105	Peroxidase 4 (AHRD V1 **** B7UCP4_LITCN)%3B contains Interpro domain(s) IPR002016 Haem peroxidase%2C plant/fungal/bacterial
Solyc04g071900.2.1	3.012	Peroxidase (AHRD V1 **** Q94IQ1_TOBAC)%3B contains Interpro domain(s) IPR002016 Haem peroxidase%2C plant/fungal/bacterial
Solyc04g072280.2.1	4.026	Laccase (AHRD V1 ***- Q38757_ACEPS)%3B contains Interpro domain(s) IPR017761 Laccase
Solyc04g072790.1.1	4.553	Cellulose synthase (AHRD V1 **** B8XPP7_9ROSI)%3B contains Interpro domain(s) IPR005150 Cellulose synthase
Solyc04g074170.1.1	1.565	MYB transcription factor (AHRD V1 *--* Q9SBF3_ARATH)%3B contains Interpro domain(s) IPR015495 Myb transcription factor
Solyc04g074530.2.1	4.544	Alcohol dehydrogenase 1 (AHRD V1 **** B6TD57_MAIZE)%3B contains Interpro domain(s) IPR002085 Alcohol dehydrogenase superfamily%2C zinc-containing
Solyc04g074540.2.1	3.746	Alcohol dehydrogenase 1 (AHRD V1 **** B6TD57_MAIZE)%3B contains Interpro domain(s) IPR002085 Alcohol dehydrogenase superfamily%2C zinc-containing
Solyc04g076770.2.1	3.003	Peroxidase (AHRD V1 ***- Q94IQ0_TOBAC)%3B contains Interpro domain(s) IPR002016 Haem peroxidase%2C plant/fungal/bacterial
Solyc04g077260.2.1	1.766	MYB transcription factor (AHRD V1 *-** Q9T066_ARATH)%3B contains Interpro domain(s) IPR015495 Myb transcription factor
Solyc04g077470.2.1	3.224	Cellulose synthase-like C1-2 glycosyltransferase family 2 protein (AHRD V1 **** D8T077_SELML)%3B contains Interpro domain(s) IPR001173 Glycosyl transferase%2C family 2
Solyc04g078420.1.1	987	MYB transcription factor (AHRD V1 *-*- A3F8D7_CAPAN)%3B contains Interpro domain(s) IPR015495 Myb transcription factor
Solyc06g059740.2.1	2.2	Alcohol dehydrogenase 2 (AHRD V1 **** Q84UY3_PETHY)%3B contains Interpro domain(s) IPR002085 Alcohol dehydrogenase superfamily%2C zinc-containing
Solyc06g062430.2.1	3.421	Inositol oxygenase (AHRD V1 **** A5FF81_FLAJ1)%3B contains Interpro domain(s) IPR007828 Protein of unknown function DUF706
Solyc06g065100.2.1	2.051	Myb-like transcription factor 1 (AHRD V1 **** Q8H271_GOSHI)%3B contains Interpro domain(s) IPR015495 Myb transcription factor
Solyc06g066180.2.1	2.537	Myb family transcription factor (AHRD V1 *--- D7L484_ARALY)%3B contains Interpro domain(s) IPR006447 Myb-like DNA-binding region%2C SHAQKYF class
Solyc06g066340.2.1	5.58	Myb family transcription factor-like protein (AHRD V1 *--- Q84UP8_ORYSJ)%3B contains Interpro domain(s) IPR006447 Myb-like DNA-binding region%2C SHAQKYF class
Solyc06g069550.1.1	1.443	UDP-D-glucose dehydrogenase (AHRD V1 **** D2WK27_GOSHI)%3B contains Interpro domain(s) IPR014028 UDP-glucose/GDP-mannose dehydrogenase%2C dimerisation and substrate-binding
Solyc06g069850.2.1	1.871	MYB family transcription factor (AHRD V1 **-- Q9SCU7_ARATH)%3B contains Interpro domain(s) IPR015495 Myb transcription factor
Solyc06g071230.2.1	2.423	MYB transcription factor (AHRD V1 **** A1DR86_CATRO)%3B contains Interpro domain(s) IPR017930 Myb-type HTH DNA-binding domain
Solyc06g071520.1.1	2.11	Myb family transcription factor (AHRD V1 *-*- D7M9F3_ARALY)%3B contains Interpro domain(s) IPR015495 Myb transcription factor
Solyc06g071690.2.1	1.602	Myb transcription factor (AHRD V1 *--* D6BV29_ORYSJ)%3B contains Interpro domain(s) IPR015495 Myb transcription factor
Solyc06g072160.2.1	4.989	Alcohol dehydrogenase 1 (AHRD V1 **** B6T5H2_MAIZE)%3B contains Interpro domain(s) IPR002085 Alcohol dehydrogenase superfamily%2C zinc-containing
Solyc06g073640.2.1	4.494	MYB transcription factor (AHRD V1 **-* Q9FR97_ARATH)%3B contains Interpro domain(s) IPR015495 Myb transcription factor
Solyc06g074910.2.1	2.161	MYB transcription factor (AHRD V1 *--- Q9T066_ARATH)%3B contains Interpro domain(s) IPR015495 Myb transcription factor
Solyc06g074920.1.1	2.417	MYB transcription factor (AHRD V1 *--- Q9T066_ARATH)%3B contains Interpro domain(s) IPR015495 Myb transcription factor
Solyc06g075560.1.1	1.712	Glycosyltransferase-like protein (AHRD V1 **-- D8QTD2_SELML)%3B contains Interpro domain(s) IPR006740 Protein of unknown function DUF604
Solyc06g075660.2.1	1.527	MYB transcription factor (AHRD V1 *-** Q9C9G7_ARATH)%3B contains Interpro domain(s) IPR015495 Myb transcription factor
Solyc06g075670.1.1	177	MYB transcription factor (AHRD V1 ***- Q56UT4_ORYSJ)%3B contains Interpro domain(s) IPR015495 Myb transcription factor
Solyc06g076330.2.1	3.043	Laccase (AHRD V1 **** O24044_LIRTU)%3B contains Interpro domain(s) IPR017761 Laccase
Solyc06g076630.2.1	2.262	Peroxidase (AHRD V1 **** C0KKH9_9CARY)%3B contains Interpro domain(s) IPR002016 Haem peroxidase%2C plant/fungal/bacterial
Solyc06g076760.1.1	2.951	Laccase 1a (AHRD V1 ***- B9IG56_POPTR)%3B contains Interpro domain(s) IPR017761 Laccase
Solyc06g076770.2.1	2.087	Myb family transcription factor (Fragment) (AHRD V1 *--* D7M1F0_ARALY)%3B contains Interpro domain(s) IPR006447 Myb-like DNA-binding region%2C SHAQKYF class
Solyc06g076840.1.1	2.224	Myb family transcription factor (AHRD V1 **** Q9FIM4_ARATH)%3B contains Interpro domain(s) IPR015495 Myb transcription factor
Solyc06g076980.2.1	2.446	Glycosyltransferase CAZy family GT90 (Fragment) (AHRD V1 **-- D8RT95_SELML)%3B contains Interpro domain(s) IPR008539 Protein of unknown function DUF821%2C CAP10-like
Solyc06g082240.2.1	2.41	Laccase-13 (AHRD V1 ***- D7LZX9_ARALY)%3B contains Interpro domain(s) IPR017761 Laccase
Solyc06g082250.1.1	836	Laccase-13 (AHRD V1 ***- D7LZX9_ARALY)%3B contains Interpro domain(s) IPR011707 Multicopper oxidase%2C type 3
Solyc06g082260.2.1	914	Laccase-13 (AHRD V1 ***- D7LZX9_ARALY)%3B contains Interpro domain(s) IPR008972 Cupredoxin
Solyc06g082420.2.1	2.215	Peroxidase 3 (AHRD V1 ***- Q9SSZ7_SCUBA)%3B contains Interpro domain(s) IPR002016 Haem peroxidase%2C plant/fungal/bacterial
Solyc06g083310.2.1	3.734	Glycosyltransferase (AHRD V1 **-- B9NC17_POPTR)%3B contains Interpro domain(s) IPR002495 Glycosyl transferase%2C family 8
Solyc07g051820.2.1	12.992	Cellulose synthase (AHRD V1 **** Q2HT12_MEDTR)%3B contains Interpro domain(s) IPR005150 Cellulose synthase
Solyc07g052230.2.1	3.021	Laccase-22 (AHRD V1 **-- LAC22_ORYSJ)%3B contains Interpro domain(s) IPR001117 Multicopper oxidase%2C type 1
Solyc07g052240.2.1	3.646	Laccase-22 (AHRD V1 **-- LAC22_ORYSJ)%3B contains Interpro domain(s) IPR001117 Multicopper oxidase%2C type 1
Solyc07g052490.2.1	1.081	Myb family transcription factor (AHRD V1 **** D7M4Z5_ARALY)%3B contains Interpro domain(s) IPR015495 Myb transcription factor
Solyc07g052510.2.1	1.803	Peroxidase (AHRD V1 **** Q07446_SOLLC)%3B contains Interpro domain(s) IPR002016 Haem peroxidase%2C plant/fungal/bacterial
Solyc07g052530.2.1	1.712	Peroxidase (AHRD V1 **** Q07445_SOLLC)%3B contains Interpro domain(s) IPR002016 Haem peroxidase%2C plant/fungal/bacterial
Solyc07g052540.2.1	1.74	Peroxidase (AHRD V1 **** Q07445_SOLLC)%3B contains Interpro domain(s) IPR002016 Haem peroxidase%2C plant/fungal/bacterial
Solyc07g052550.1.1	1.512	Peroxidase (AHRD V1 **** Q07445_SOLLC)%3B contains Interpro domain(s) IPR002016 Haem peroxidase%2C plant/fungal/bacterial
Solyc07g052630.1.1	4.239	Glycosyltransferase-like protein (AHRD V1 **-- D8QTD2_SELML)%3B contains Interpro domain(s) IPR006740 Protein of unknown function DUF604
Solyc07g052640.2.1	4.483	Glycosyltransferase-like protein (AHRD V1 **-- D8QTD2_SELML)%3B contains Interpro domain(s) IPR006740 Protein of unknown function DUF604
Solyc07g052650.1.1	2.184	Glycosyltransferase-like protein (AHRD V1 **-- D8QTD2_SELML)%3B contains Interpro domain(s) IPR006740 Protein of unknown function DUF604
Solyc07g054840.2.1	1.244	MYB transcription factor (AHRD V1 *-*- Q6R077_ARATH)%3B contains Interpro domain(s) IPR015495 Myb transcription factor
Solyc07g055190.2.1	2.176	Peroxidase (AHRD V1 ***- Q58GF4_9ROSI)%3B contains Interpro domain(s) IPR002016 Haem peroxidase%2C plant/fungal/bacterial
Solyc07g055930.2.1	6.593	Glycosyltransferase (AHRD V1 ***- B9IA47_POPTR)%3B contains Interpro domain(s) IPR002495 Glycosyl transferase%2C family 8
Solyc07g056120.2.1	3.048	MYB transcription factor (AHRD V1 *-*- Q9LZR1_ARATH)%3B contains Interpro domain(s) IPR017877 MYB-like
Solyc09g075550.2.1	4.839	Cellulose synthase-like D6 (AHRD V1 **** Q09HT5_PHYPA)%3B contains Interpro domain(s) IPR005150 Cellulose synthase
Solyc09g075560.1.1	1.104	Glycosyltransferase family GT8 protein (AHRD V1 ***- D0ECQ6_POPDE)%3B contains Interpro domain(s) IPR002495 Glycosyl transferase%2C family 8
Solyc09g082720.2.1	3.404	Aldo/keto reductase family protein (AHRD V1 **** D7KWQ9_ARALY)%3B contains Interpro domain(s) IPR001395 Aldo/keto reductase
Solyc09g082730.2.1	3.856	Aldo/keto reductase family protein (AHRD V1 **** D7KWQ6_ARALY)%3B contains Interpro domain(s) IPR001395 Aldo/keto reductase
Solyc09g082990.2.1	4.617	GDP-D-mannose-3%C3%A2 %2C5%C3%A2 -epimerase 2
Solyc09g090790.2.1	1.118	MYB transcription factor (AHRD V1 *-*- Q6QAD8_ARATH)%3B contains Interpro domain(s) IPR015495 Myb transcription factor
Solyc09g091880.2.1	4.007	Myb family transcription factor (AHRD V1 **-* D7L484_ARALY)%3B contains Interpro domain(s) IPR006447 Myb-like DNA-binding region%2C SHAQKYF class
Solyc10g076190.1.1	1.142	Peroxidase 1 (AHRD V1 ***- A0SWU6_SESRO)%3B contains Interpro domain(s) IPR002016 Haem peroxidase%2C plant/fungal/bacterial
Solyc10g076210.1.1	1.135	Peroxidase 1 (AHRD V1 ***- A0SWU6_SESRO)%3B contains Interpro domain(s) IPR002016 Haem peroxidase%2C plant/fungal/bacterial
Solyc10g076220.1.1	1.134	Peroxidase 1 (AHRD V1 ***- A0SWU6_SESRO)%3B contains Interpro domain(s) IPR002016 Haem peroxidase%2C plant/fungal/bacterial
Solyc10g076230.1.1	607	Peroxidase 1 (AHRD V1 ***- A0SWU6_SESRO)%3B contains Interpro domain(s) IPR000823 Plant peroxidase
Solyc10g076240.1.1	1.13	Peroxidase 1 (AHRD V1 ***- A0SWU6_SESRO)%3B contains Interpro domain(s) IPR002016 Haem peroxidase%2C plant/fungal/bacterial
Solyc10g076820.1.1	1.381	Myb family transcription factor (Fragment) (AHRD V1 **-- D7M1F0_ARALY)%3B contains Interpro domain(s) IPR006447 Myb-like DNA-binding region%2C SHAQKYF class
Solyc10g076830.1.1	2.397	Laccase 1a (AHRD V1 ***- B9IG56_POPTR)%3B contains Interpro domain(s) IPR017761 Laccase
Solyc10g078890.1.1	2.032	Peroxidase (AHRD V1 ***- A9PD65_POPTR)%3B contains Interpro domain(s) IPR002016 Haem peroxidase%2C plant/fungal/bacterial
Solyc10g080010.1.1	2.341	Glycosyltransferase (AHRD V1 ***- Q5QPZ6_MEDTR)%3B contains Interpro domain(s) IPR007657 Glycosyltransferase AER61%2C uncharacterised
Solyc10g080300.1.1	1.085	MYB transcription factor (AHRD V1 *-*- Q9LZR1_ARATH)%3B contains Interpro domain(s) IPR017877 MYB-like
Solyc10g080460.1.1	1.978	MYB transcription factor (AHRD V1 *--- Q5IWM2_WHEAT)%3B contains Interpro domain(s) IPR006447 Myb-like DNA-binding region%2C SHAQKYF class
Solyc10g080920.1.1	1.736	Myb family transcription factor (Fragment) (AHRD V1 ***- D7KSM0_ARALY)%3B contains Interpro domain(s) IPR017884 SANT%2C eukarya
Solyc10g081320.1.1	2.199	MYB transcription factor (AHRD V1 *--* Q9C5P9_ARATH)%3B contains Interpro domain(s) IPR015495 Myb transcription factor
Solyc10g081490.1.1	1.396	MYB transcription factor (AHRD V1 **** Q8GYP5_ARATH)%3B contains Interpro domain(s) IPR015495 Myb transcription factor
Solyc10g083340.1.1	2.294	Myb family transcription factor-like (AHRD V1 *--- Q6H510_ORYSJ)%3B contains Interpro domain(s) IPR006447 Myb-like DNA-binding region%2C SHAQKYF class
Solyc10g083670.1.1	6.326	Cellulose synthase-like C2 glycosyltransferase family 2 (AHRD V1 **-* A9RNK0_PHYPA)%3B contains Interpro domain(s) IPR001173 Glycosyl transferase%2C family 2
Solyc10g083710.1.1	8.058	3-deoxy-D-manno-octulosonic acid transferase-like protein (AHRD V1 ***- Q8VZA5_ARATH)%3B contains Interpro domain(s) IPR007507 Three-deoxy-D-manno-octulosonic-acid transferase%2C N-terminal
Solyc10g083900.1.1	990	MYB transcription factor (AHRD V1 *-*- Q56UT4_ORYSJ)%3B contains Interpro domain(s) IPR015495 Myb transcription factor
Solyc10g084200.1.1	1.213	Peroxidase 57 (AHRD V1 ***- D7LXN0_ARALY)%3B contains Interpro domain(s) IPR002016 Haem peroxidase%2C plant/fungal/bacterial
Solyc10g084240.1.1	2.653	Peroxidase (AHRD V1 ***- C1KA92_POPTR)%3B contains Interpro domain(s) IPR002016 Haem peroxidase%2C plant/fungal/bacterial
Solyc10g084370.1.1	4.2	MYB transcription factor (Fragment) (AHRD V1 **-- A1DR87_CATRO)%3B contains Interpro domain(s) IPR006447 Myb-like DNA-binding region%2C SHAQKYF class
Solyc10g085090.1.1	3.353	Laccase 1a (AHRD V1 **** B9IG56_POPTR)%3B contains Interpro domain(s) IPR017761 Laccase
Solyc10g085380.1.1	1.334	Alcohol dehydrogenase (Fragment) (AHRD V1 ***- Q6R4Y6_ZEALU)%3B contains Interpro domain(s) IPR002347 Glucose/ribitol dehydrogenase
Solyc10g083340.1.1	2.294	Myb family transcription factor-like (AHRD V1 *--- Q6H510_ORYSJ)%3B contains Interpro domain(s) IPR006447 Myb-like DNA-binding region%2C SHAQKYF class
Solyc10g083670.1.1	6.326	Cellulose synthase-like C2 glycosyltransferase family 2 (AHRD V1 **-* A9RNK0_PHYPA)%3B contains Interpro domain(s) IPR001173 Glycosyl transferase%2C family 2
Solyc10g083710.1.1	8.058	3-deoxy-D-manno-octulosonic acid transferase-like protein (AHRD V1 ***- Q8VZA5_ARATH)%3B contains Interpro domain(s) IPR007507 Three-deoxy-D-manno-octulosonic-acid transferase%2C N-terminal
Solyc10g083900.1.1	990	MYB transcription factor (AHRD V1 *-*- Q56UT4_ORYSJ)%3B contains Interpro domain(s) IPR015495 Myb transcription factor
Solyc10g084200.1.1	1.213	Peroxidase 57 (AHRD V1 ***- D7LXN0_ARALY)%3B contains Interpro domain(s) IPR002016 Haem peroxidase%2C plant/fungal/bacterial
Solyc10g084240.1.1	2.653	Peroxidase (AHRD V1 ***- C1KA92_POPTR)%3B contains Interpro domain(s) IPR002016 Haem peroxidase%2C plant/fungal/bacterial
Solyc10g084370.1.1	4.2	MYB transcription factor (Fragment) (AHRD V1 **-- A1DR87_CATRO)%3B contains Interpro domain(s) IPR006447 Myb-like DNA-binding region%2C SHAQKYF class
Solyc10g085090.1.1	3.353	Laccase 1a (AHRD V1 **** B9IG56_POPTR)%3B contains Interpro domain(s) IPR017761 Laccase
Solyc10g085380.1.1	1.334	Alcohol dehydrogenase (Fragment) (AHRD V1 ***- Q6R4Y6_ZEALU)%3B contains Interpro domain(s) IPR002347 Glucose/ribitol dehydrogenase
Solyc10g085620.1.1	2.105	Myb family transcription factor-like (AHRD V1 *--- Q6H510_ORYSJ)%3B contains Interpro domain(s) IPR006447 Myb-like DNA-binding region%2C SHAQKYF class
Solyc12g087970.1.1	8.337	MYB transcription factor (AHRD V1 *-*- Q6R0D2_ARATH)%3B contains Interpro domain(s) IPR001005 SANT%2C DNA-binding
Solyc12g088240.1.1	2.695	Cellulose synthase-like C1-1 glycosyltransferase family 2 protein (AHRD V1 ***- D8RV47_SELML)%3B contains Interpro domain(s) IPR001173 Glycosyl transferase%2C family 2
Solyc12g088610.1.1	255	MYB transcription factor (AHRD V1 *-*- A3F8D7_CAPAN)%3B contains Interpro domain(s) IPR015495 Myb transcription factor
Solyc12g089080.1.1	890	Glycosyltransferase family 77 protein (AHRD V1 ***- C1E245_9CHLO)%3B contains Interpro domain(s) IPR003388 Reticulon
Solyc12g089170.1.1	276	Myb family transcription factor (Fragment) (AHRD V1 ***- D7KSM0_ARALY)%3B contains Interpro domain(s) IPR017877 MYB-like
Solyc12g089190.1.1	1.44	Myb family transcription factor (Fragment) (AHRD V1 **-- D7KSM0_ARALY)%3B contains Interpro domain(s) IPR017884 SANT%2C eukarya
Solyc12g089360.1.1	1.203	Peroxidase (AHRD V1 ***- B9GQQ9_POPTR)%3B contains Interpro domain(s) IPR002016 Haem peroxidase%2C plant/fungal/bacterial
Solyc12g089370.1.1	1.213	Peroxidase (AHRD V1 ***- B9GQQ9_POPTR)%3B contains Interpro domain(s) IPR002016 Haem peroxidase%2C plant/fungal/bacterial
Solyc12g094460.1.1	3.664	Laccase-2 (AHRD V1 **-- LAC2_ORYSJ)%3B contains Interpro domain(s) IPR001117 Multicopper oxidase%2C type 1
Solyc12g094470.1.1	2.346	Laccase-2 (AHRD V1 **-- LAC2_ORYSJ)%3B contains Interpro domain(s) IPR001117 Multicopper oxidase%2C type 1
Solyc12g094500.1.1	3.57	Alcohol dehydrogenase 1 (AHRD V1 ***- B6TD57_MAIZE)%3B contains Interpro domain(s) IPR002085 Alcohol dehydrogenase superfamily%2C zinc-containing
Solyc12g096200.1.1	1.023	MYB transcription factor (AHRD V1 **-- D0VYJ9_DIOKA)%3B contains Interpro domain(s) IPR015495 Myb transcription factor
Solyc12g096530.1.1	3.465	Peroxidase (AHRD V1 ***- D7MRK0_ARALY)%3B contains Interpro domain(s) IPR002016 Haem peroxidase%2C plant/fungal/bacterial
Solyc12g098120.1.1	870	Inositol oxygenase (AHRD V1 ***- C5JNF6_AJEDS)%3B contains Interpro domain(s) IPR007828 Protein of unknown function DUF706
Solyc12g098370.1.1	4.029	Myb family transcription factor (AHRD V1 **-- D7L484_ARALY)%3B contains Interpro domain(s) IPR006447 Myb-like DNA-binding region%2C SHAQKYF class
Solyc12g099120.1.1	1.108	MYB transcription factor (AHRD V1 *-*- Q39550_CRAPL)%3B contains Interpro domain(s) IPR015495 Myb transcription factor
Solyc12g099130.1.1	906	MYB transcription factor (AHRD V1 ***- Q39550_CRAPL)%3B contains Interpro domain(s) IPR015495 Myb transcription factor
Solyc12g099140.1.1	1.66	MYB transcription factor (AHRD V1 ***- Q39550_CRAPL)%3B contains Interpro domain(s) IPR015495 Myb transcription factor

## Sheet: Table S6
Table S6. List of primer in qPCR assay
Gene	ID	Description
Solyc02g086970 FGGACAGTGTGGGTTAACTGC GCTGGATTCTTCAGAGGGGTR	ALDH	Aldehyde dehydrogenase
Solyc12g098610 FTGGGGTGGCAATAGAGTCAA ACAGTGCCAGCAGAATTTCCR	BRU1	Xyloglucan endotransglucosylase
Solyc12g088240 FGGATTTAACGGGACTGCTGG ACACTGGCACTCGACATCATR	CslC 1.1	Cellulose synthase-like C1-1 glycosyltransferase
Solyc10g083670 FCTGATTTTCTCTGGCGCACC CCACTTCTTGCTCCACTGTGR	CslC 2	Cellulose synthase-like C2 glycosyltransferase
Solyc11g066820 FTGATGAAGCTGGTGGATGGA CGATGCTGCTGAAAACGGAAR	CslC 6	Cellulose synthase-like C6 glycosyltransferase
Solyc11g069010 FGCCTAACTCATCCGGTCTCA CTCCTCGTATACTGCTGGCAR	FUCA1	Alpha-L-fucosidase 1
Solyc12g089180 FCAACAACTCAGCGGAACCAA CGGCCAGTTTTATCCACCAGR	GLUT8	Glucose transporter 8
Solyc11g065020 FGCCTTGCTATCTGGAATCGC CGAAGAAACCACCACCACTGR	GMT	GDP-mannose transporter
Solyc10g083300 FCTGATTTTCTCTGGCGCACC CCACTTCTTGCTCCACTGTGR	INV2	cell-wall invertase
